# Supplementary material for: Comparing the sleep benefits of Nature-Based Interventions: Evidence from a Bayesian Network meta-analysis
Source: iScience. 2026 Mar 28;29(4):115513. doi: 10.1016/j.isci.2026.115513 (PMC13092758; doi:10.1016/j.isci.2026.115513)
Supplement: Data S1. Tables S1 and S2 and Data S1 and S2 [file mmc1.zip]

Archive with 5 entries (4 files):
- 8Supplemental materials-R6/Data S1.R
- 8Supplemental materials-R6/Data S2.R
- 8Supplemental materials-R6/Table S1.csv
- 8Supplemental materials-R6/Table S2.csv
- 8Supplemental materials-R6/
