# Supplementary material for: Comparing the sleep benefits of Nature-Based Interventions: Evidence from a Bayesian Network meta-analysis
Source: iScience. 2026 Mar 28;29(4):115513. doi: 10.1016/j.isci.2026.115513 (PMC13092758; doi:10.1016/j.isci.2026.115513)
Supplement: Data S1. Tables S1 and S2 and Data S1 and S2 [file mmc1.zip › 8Supplemental materials-R6/Data S1.R]

#R and JAGS code for Bayesian network meta-analysis of nature-based interventions
library(dplyr)
library(R2jags)
data <- read.csv("F:/NMADATA/BNMATOT.csv", encoding = "UTF-8")

str(data)

head(data)

result_list <- list()

for (study_id in unique(data$study)) {
  

  study_data <- data %>% filter(study == study_id)
  

  if (nrow(study_data) < 2) {
    next  
  }
  

  for (i in 1:(nrow(study_data) - 1)) {
    for (j in (i + 1):nrow(study_data)) {
      group1 <- study_data[i, ]
      group2 <- study_data[j, ]
      
      if (any(is.na(c(group1$mean, group1$sd, group1$n, 
                      group2$mean, group2$sd, group2$n))) ||
          any(c(group1$n, group2$n) == 0)) {
        next  
      }
      
      
      md <- group1$mean - group2$mean
      se_md <- sqrt((group1$sd^2 / group1$n) + 
                      (group2$sd^2 / group2$n))
      pooled_sd <- sqrt(
        ((group1$n - 1) * group1$sd^2 + 
           (group2$n - 1) * group2$sd^2) /
          (group1$n + group2$n - 2)
      )
      smd <- md / pooled_sd
      se_smd <- sqrt(
        (group1$n + group2$n) / 
          (group1$n * group2$n) +
          (smd^2 / (2 * (group1$n + group2$n)))
      )
      result_list <- append(result_list, list(data.frame(
        study_id = study_id,
        treatment1 = group1$treatment,
        treatment2 = group2$treatment,
        effect_size_md = md,
        se_md = se_md,
        effect_size_smd = smd,
        se_smd = se_smd
      )))
    }
  }
}

long_data <- bind_rows(result_list)
unique_treatments <- unique(c(long_data$treatment1, long_data$treatment2))
treatment_mapping <- data.frame(
  treatment = unique_treatments,
  treatment_code = seq_along(unique_treatments)
)

long_data$treatment1 <- treatment_mapping$treatment_code[match(long_data$treatment1, treatment_mapping$treatment)]
long_data$treatment2 <- treatment_mapping$treatment_code[match(long_data$treatment2, treatment_mapping$treatment)]
print(head(long_data))
write.csv(long_data, "F:/NMADATA/formatted_nma_data.csv", row.names = FALSE)
write.csv(treatment_mapping, "F:/NMADATA/treatment_mapping.csv", row.names = FALSE)
library(dplyr)
data <- read.csv("F:/NMADATA/formatted_nma_data.csv", encoding = "UTF-8")
if (!all(c("study_id", "treatment1", "treatment2", "effect_size_md", "se_md", "effect_size_smd", "se_smd") %in% colnames(data))) {
  stop("The input data is missing required columns!")
}

data_for_jags <- data %>%
  select(study_id, treatment1, treatment2, effect_size = effect_size_smd, se = se_smd)
study_mapping <- data.frame(
  study_id = unique(data_for_jags$study_id),
  study_code = seq_along(unique(data_for_jags$study_id))
)

data_for_jags$study_id <- study_mapping$study_code[match(data_for_jags$study_id, study_mapping$study_id)]
jags_data <- list(
  N = nrow(data_for_jags),  
  study = data_for_jags$study_id,  
  treatment1 = data_for_jags$treatment1,  
  treatment2 = data_for_jags$treatment2,  
  effect_size = data_for_jags$effect_size,  
  se = data_for_jags$se  
)

write.csv(data_for_jags, "F:/NMADATA/final_data.csv", row.names = FALSE)
write.csv(study_mapping, "F:/NMADATA/study_mapping.csv", row.names = FALSE)
print(head(data_for_jags))
print(head(study_mapping))
str(data_for_jags)
file.exists("F:/NMADATA/final_data.csv")
file.exists("F:/NMADATA/study_mapping.csv")
if (!require("R2jags")) install.packages("R2jags")
if (!require("readr")) install.packages("readr")
if (!require("netmeta")) install.packages("netmeta")
if (!require("coda")) install.packages("coda")
if (!require("forestplot")) install.packages("forestplot")
library(R2jags)
library(readr)
library(netmeta)
library(coda)
library(forestplot)
data <- read.csv("F:/NMADATA/final_data.csv", fileEncoding = "UTF-8")  # 根据数据编码调整 fileEncoding 参数
head(data)  
str(data)   
all_treatments <- unique(c(data$treatment1, data$treatment2))  
treatment_map <- setNames(1:length(all_treatments), all_treatments)  
data$treatment1 <- treatment_map[data$treatment1]
data$treatment2 <- treatment_map[data$treatment2]
print(data)
print(treatment_map)  
colSums(is.na(data))
data <- na.omit(data)
if (any(data$se <= 0)) {
  print("Detected invalid standard error value")
  data <- data[data$se > 0, ] 
}
anyNA(data)

data_list <- list(
  y = data$effect_size,                      
  se = data$se,                              
  t = as.matrix(data[, c("treatment1", "treatment2")]),  
  N = nrow(data),                            
  nt = max(data$treatment1, data$treatment2) 
)

# 检查数据列表内容
print(data_list)
print(paste("Number of studies (N):", data_list$N))
print(paste("Total number of treatments  (nt):", data_list$nt))
print("Are there negative standard errors (se):")
any(data_list$se <= 0) 

library(R2jags)
model_string <- "
model {
  for (i in 1:N) {
    y[i] ~ dnorm(mu[i], tau_within[i])  # 每个效应量的观测值
    mu[i] <- delta[t[i, 1], t[i, 2]] + study_effect[study_id[i]]
    tau_within[i] <- pow(se[i], -2)  # 每个研究的测量误差
  }
  
  for (j in 1:N_studies) {
    study_effect[j] ~ dnorm(0, tau_between)  # 研究间的随机效应
  }

  for (k in 1:(nt-1)) {
    for (j in (k+1):nt) {
      delta[k, j] ~ dnorm(0, tau_delta)  # 治疗间的随机效应
      delta[j, k] <- -delta[k, j]  # 对称性约束
    }
  }

  for (k in 1:nt) {
    delta[k, k] <- 0
  }

  tau_delta ~ dgamma(0.1, 0.1)      # 治疗间异质性
  tau_between ~ dgamma(0.1, 0.1)    # 研究间异质性
}
"


data_list <- list(
  y = data$effect_size,                       # 效应量
  se = data$se,                               # 标准误
  t = as.matrix(data[, c("treatment1", "treatment2")]),  # 治疗比较
  study_id = data$study_id,                   # 每个效应量的研究编号
  N = nrow(data),                             # 总观测数
  nt = max(data$treatment1, data$treatment2), # 治疗总数
  N_studies = length(unique(data$study_id))   # 研究总数
)

init_values <- function() {
  delta_init <- matrix(NA, nrow = data_list$nt, ncol = data_list$nt)
  delta_init[upper.tri(delta_init)] <- rnorm(sum(upper.tri(delta_init)), mean(data$effect_size), sd(data$effect_size))
  list(delta = delta_init)
}

print(init_values())

jags_result <- jags(
  data = data_list,
  inits = init_values,
  parameters.to.save = c("delta", "tau_delta", "tau_between"),
  model.file = textConnection(model_string),
  n.chains = 3,
  n.iter = 50000,
  n.burnin = 10000
)


print(jags_result)
delta_mean <- jags_result$BUGSoutput$mean$delta
delta_ci <- jags_result$BUGSoutput$summary[, c("2.5%", "97.5%")]
print("Delta 矩阵的后验均值：")
print(delta_mean)
print("95% CI：")
print(delta_ci)
rhat <- jags_result$BUGSoutput$summary[, "Rhat"]
if (any(rhat > 1.05)) {
  print("警告：部分参数尚未收敛，请增加迭代次数")
} else {
  print("所有参数已收敛")
}
write.csv(delta_mean, "F:/NMADATA/delta_mean.csv")
write.csv(delta_ci, "F:/NMADATA/delta_ci.csv")
saveRDS(jags_result, file = "F:/NMADATA/jags_result.rds")
diagnostic_info <- data.frame(
  Parameter = rownames(jags_result$BUGSoutput$summary),
  Rhat = jags_result$BUGSoutput$summary[, "Rhat"]
)
write.csv(diagnostic_info, "F:/NMADATA/diagnostic_info.csv")
summary_results <- jags_result$BUGSoutput$summary
write.csv(summary_results, "F:/NMADATA/jags_result_summary.csv")

# Sensitivity analyses

if (!requireNamespace("R2jags", quietly = TRUE)) install.packages("R2jags")
if (!requireNamespace("coda", quietly = TRUE)) install.packages("coda")
if (!requireNamespace("dplyr", quietly = TRUE)) install.packages("dplyr")

library(R2jags)
library(coda)
library(dplyr)

PAIRWISE_FILE <- "F:/NMADATA/BNMAPAIRWISE.csv"   
MAP_FILE      <- "F:/NMADATA/treatment_mapping.csv"  

OUTDIR <- "F:/NMADATA/NMA_NodeSplit_Bayes/"
dir.create(OUTDIR, showWarnings = FALSE, recursive = TRUE)

map <- read.csv(MAP_FILE, stringsAsFactors = FALSE)
stopifnot(all(c("treatment","treatment_code") %in% names(map)))

code_of <- setNames(map$treatment_code, map$treatment)
name_of <- setNames(map$treatment, map$treatment_code)

PABI <- as.integer(code_of[["PABI"]])  # 1
MBI  <- as.integer(code_of[["MBI"]])   # 3
CON  <- as.integer(code_of[["CON"]])   # 7

cat("Mapping check:\n")
print(map[order(map$treatment_code), ])

dat <- read.csv(PAIRWISE_FILE, stringsAsFactors = FALSE)

colnames(dat) <- trimws(colnames(dat))

study_col <- if ("study" %in% names(dat)) "study" else
  if ("study_id" %in% names(dat)) "study_id" else
    if ("studlab" %in% names(dat)) "studlab" else NA

t1_col <- if ("treat1" %in% names(dat)) "treat1" else
  if ("treatment1" %in% names(dat)) "treatment1" else NA
t2_col <- if ("treat2" %in% names(dat)) "treat2" else
  if ("treatment2" %in% names(dat)) "treatment2" else NA

eff_col <- if ("TE" %in% names(dat)) "TE" else
  if ("effect_size" %in% names(dat)) "effect_size" else
    if ("effect_size_smd" %in% names(dat)) "effect_size_smd" else NA

se_col <- if ("seTE" %in% names(dat)) "seTE" else
  if ("se" %in% names(dat)) "se" else
    if ("se_smd" %in% names(dat)) "se_smd" else NA

if (any(is.na(c(study_col, t1_col, t2_col, eff_col, se_col)))) {
  stop("The Pairwise file is missing required columns. Required:study/study_id/studlab, treat1/treatment1, treat2/treatment2, TE/effect_size, seTE/se。")
}


map <- read.csv("F:/NMADATA/treatment_mapping.csv", stringsAsFactors = FALSE)

code_of <- setNames(map$treatment_code, map$treatment)

unique(dat[[t1_col]])
unique(dat[[t2_col]])

dat2 <- dat %>%
  transmute(
    study = .data[[study_col]],
    t1 = code_of[ as.character(.data[[t1_col]]) ],
    t2 = code_of[ as.character(.data[[t2_col]]) ],
    y  = as.numeric(.data[[eff_col]]),
    se = as.numeric(.data[[se_col]])
  ) %>%
  filter(is.finite(y), is.finite(se), se > 0)

if (any(is.na(dat2$t1)) | any(is.na(dat2$t2))) {
  stop("Treatment code conversion failed: t1/t2 returned NA. Please verify that treatment names in the pairwise file exactly match those in treatment_mapping (case/spacing)")
}

print(table(dat2$t1))
print(table(dat2$t2))


dat2 <- dat2 %>% filter(t1 != t2)

dat2$prec <- 1/(dat2$se^2)

nt <- max(map$treatment_code)
if (any(dat2$t1 < 1 | dat2$t1 > nt | dat2$t2 < 1 | dat2$t2 > nt)) {
  stop("The treatment codes in the pairwise data exceed the mapping range. Please verify that the treatment_mapping file matches the pairwise file")
}

cat("\nPairwise data summary:\n")
print(head(dat2, 10))
cat("N comparisons:", nrow(dat2), " | #studies:", length(unique(dat2$study)), " | nt:", nt, "\n")

model_consistency <- "
model {
  for (i in 1:N) {
    y[i] ~ dnorm(theta[i], prec[i])
    theta[i] <- (d[t1[i]] - d[t2[i]]) + u[i]
    u[i] ~ dnorm(0, prec_tau)
  }

  for (k in 1:nt) {
    is_ref[k] <- equals(k, ref)
    d_raw[k] ~ dnorm(0, 1.0E-4)
    d[k] <- d_raw[k] * (1 - is_ref[k])
  }

  tau ~ dnorm(0, 0.25) T(0,)
  prec_tau <- 1 / (tau * tau)
}
"


jags_data_all <- list(
  N   = nrow(dat2),
  y   = dat2$y,
  prec= dat2$prec,
  t1  = dat2$t1,
  t2  = dat2$t2,
  nt  = nt,
  ref = CON
)

inits_fun <- function() {
  list(
    tau = runif(1, 0.05, 0.5),
    d_raw = rnorm(nt, 0, 0.2)
  )
}

params_main <- c("d","tau")

fit_all <- jags(
  data = jags_data_all,
  inits = inits_fun,
  parameters.to.save = params_main,
  model.file = textConnection(model_consistency),
  n.chains = 3,
  n.iter = 120000,
  n.burnin = 40000,
  n.thin = 10
)

print(fit_all)


saveRDS(fit_all, file.path(OUTDIR, "fit_consistency_full.rds"))
write.csv(fit_all$BUGSoutput$summary,
          file.path(OUTDIR, "fit_consistency_full_summary.csv"),
          row.names = TRUE)

get_contrast_draws <- function(fit, a, b) {
  sims <- fit$BUGSoutput$sims.list$d  # matrix: iter x nt
  if (is.null(dim(sims))) stop("Unexpected sims.list$d structure.")
  sims[, a] - sims[, b]
}

theta_all <- get_contrast_draws(fit_all, MBI, PABI)

summ_vec <- function(x) {
  c(mean = mean(x),
    sd = sd(x),
    q2.5 = as.numeric(quantile(x, 0.025)),
    q50  = as.numeric(quantile(x, 0.50)),
    q97.5= as.numeric(quantile(x, 0.975)))
}

cat("\nPosterior (full model) MBI - PABI:\n")
print(summ_vec(theta_all))

is_direct_edge <- (dat2$t1 == MBI & dat2$t2 == PABI) | (dat2$t1 == PABI & dat2$t2 == MBI)
dat_direct <- dat2[is_direct_edge, ]

if (nrow(dat_direct) == 0) {
  stop("The data lacks a direct comparison edge for MBI-PABI, making node splitting impossible")
}

dat_direct$y_dir <- ifelse(dat_direct$t1 == MBI & dat_direct$t2 == PABI, dat_direct$y, -dat_direct$y)
dat_direct$prec_dir <- dat_direct$prec

direct_studies <- unique(dat_direct$study)

cat("\nDirect evidence studies for MBI vs PABI:\n")
print(direct_studies)
cat("Direct comparisons N =", nrow(dat_direct), "\n")


model_direct_fe <- "
model {
  for (i in 1:N) {
    y[i] ~ dnorm(mu, prec[i])
  }
  mu ~ dnorm(0, 1.0E-4)
}
"

jags_data_dir <- list(
  N = nrow(dat_direct),
  y = dat_direct$y_dir,
  prec = dat_direct$prec_dir
)

fit_dir_fe <- jags(
  data = jags_data_dir,
  inits = function() list(mu = rnorm(1,0,0.2)),
  parameters.to.save = c("mu"),
  model.file = textConnection(model_direct_fe),
  n.chains = 3,
  n.iter = 30000,
  n.burnin = 8000,
  n.thin = 5
)

cat("\n===== Direct FIXED-EFFECT model (MBI vs PABI) =====\n")
print(fit_dir_fe)

theta_direct <- fit_dir_fe$BUGSoutput$sims.list$mu

dat_ind <- dat2[!(dat2$study %in% direct_studies), ]

if (nrow(dat_ind) < 3) stop("剔除 direct 研究后数据过少，无法估计间接效应。")

jags_data_ind <- list(
  N   = nrow(dat_ind),
  y   = dat_ind$y,
  prec= dat_ind$prec,
  t1  = dat_ind$t1,
  t2  = dat_ind$t2,
  nt  = nt,
  ref = CON
)

fit_ind <- jags(
  data = jags_data_ind,
  inits = inits_fun,
  parameters.to.save = params_main,
  model.file = textConnection(model_consistency),
  n.chains = 3,
  n.iter = 40000,
  n.burnin = 10000,
  n.thin = 5
)

cat("\n===== Indirect model fitted (exclude direct studies) =====\n")
print(fit_ind)

saveRDS(fit_ind, file.path(OUTDIR, "fit_nodesplit_indirect.rds"))
write.csv(fit_ind$BUGSoutput$summary,
          file.path(OUTDIR, "fit_nodesplit_indirect_summary.csv"),
          row.names = TRUE)

theta_indirect <- get_contrast_draws(fit_ind, MBI, PABI)

L <- min(length(theta_direct), length(theta_indirect))
theta_direct2  <- theta_direct[1:L]
theta_indirect2<- theta_indirect[1:L]

incon <- theta_direct2 - theta_indirect2

p2 <- 2 * min(mean(incon > 0), mean(incon < 0))

summ_vec5 <- function(x) {
  c(
    mean  = mean(x),
    sd    = sd(x),
    q2.5  = as.numeric(quantile(x, 0.025)),
    q50   = as.numeric(quantile(x, 0.50)),
    q97.5 = as.numeric(quantile(x, 0.975))
  )
}


Direct_row <- c(summ_vec5(theta_direct),
                bayes_p_two_sided = NA)

Indirect_row <- c(summ_vec5(theta_indirect),
                  bayes_p_two_sided = NA)

Diff_row <- c(summ_vec5(incon),
              bayes_p_two_sided = p2)


res <- rbind(
  Direct = Direct_row,
  Indirect = Indirect_row,
  `Direct-Indirect` = Diff_row
)

print(res)

write.csv(
  res,
  "F:/NMADATA/NMA_NodeSplit_Bayes/nodesplit_MBI_vs_PABI_summary.csv",
  row.names = TRUE
)

saveRDS(list(theta_direct=theta_direct, theta_indirect=theta_indirect, incon=incon),
        file.path(OUTDIR, "nodesplit_MBI_vs_PABI_draws.rds"))

cat("\nDone. Outputs saved to:\n", OUTDIR, "\n")
cat("\nInterpretation rule:\n")
cat("- If 95%CrI of (Direct-Indirect) includes 0 and bayes_p_two_sided > 0.05, no evidence of inconsistency.\n")


  
