# Supplementary material for: Comparing the sleep benefits of Nature-Based Interventions: Evidence from a Bayesian Network meta-analysis
Source: iScience. 2026 Mar 28;29(4):115513. doi: 10.1016/j.isci.2026.115513 (PMC13092758; doi:10.1016/j.isci.2026.115513)
Supplement: Data S1. Tables S1 and S2 and Data S1 and S2 [file mmc1.zip › 8Supplemental materials-R6/Data S2.R]

if (!require("R2jags")) install.packages("R2jags")
if (!require("readr")) install.packages("readr")
if (!require("netmeta")) install.packages("netmeta")
if (!require("coda")) install.packages("coda")
if (!require("forestplot")) install.packages("forestplot")

library(R2jags)
library(readr)
library(netmeta)
library(coda)
library(forestplot)

set.seed(1234)  # 结果可复现


data_raw <- read.csv("F:/NMADATA/final_data.csv",
                     fileEncoding = "UTF-8")

str(data_raw)
head(data_raw)

if (!is.numeric(data_raw$treatment1)) {
  all_treatments <- sort(unique(c(data_raw$treatment1, data_raw$treatment2)))
  treatment_map  <- setNames(seq_along(all_treatments), all_treatments)
  data_raw$treatment1 <- treatment_map[data_raw$treatment1]
  data_raw$treatment2 <- treatment_map[data_raw$treatment2]
  print("Treatment mapping：")
  print(treatment_map)
}

data_raw <- na.omit(data_raw)
if (any(data_raw$se <= 0)) {
  warning("Standard error ≤0 detected; deleted")
  data_raw <- subset(data_raw, se > 0)
}

anyNA(data_raw)


model_string <- "
model {
  for (i in 1:N) {
    y[i] ~ dnorm(mu[i], tau_within[i])  
    mu[i] <- delta[t[i, 1], t[i, 2]] + study_effect[study_id[i]]
    tau_within[i] <- pow(se[i], -2)
  }

  for (j in 1:N_studies) {
    study_effect[j] ~ dnorm(0, tau_between)
  }

  for (k in 1:(nt-1)) {
    for (j in (k+1):nt) {
      delta[k, j] ~ dnorm(0, tau_delta)
      delta[j, k] <- -delta[k, j]
    }
  }

  for (k in 1:nt) {
    delta[k, k] <- 0
  }

  tau_delta   ~ dgamma(0.1, 0.1)
  tau_between ~ dgamma(0.1, 0.1)
}
"


run_bnma <- function(dat, model_string,
                     n_chains = 3,
                     n_iter   = 50000,
                     n_burnin = 10000) {
  
  dat2 <- dat
  
  N         <- nrow(dat2)
  nt        <- max(dat2$treatment1, dat2$treatment2)
  N_studies <- max(dat2$study_id)   
  
  data_list <- list(
    y         = dat2$effect_size,
    se        = dat2$se,
    t         = as.matrix(dat2[, c("treatment1", "treatment2")]),
    study_id  = dat2$study_id,   
    N         = N,
    nt        = nt,
    N_studies = N_studies       
  )
  
  init_fun <- function() {
    delta_init <- matrix(NA,
                         nrow = data_list$nt,
                         ncol = data_list$nt)
    delta_init[upper.tri(delta_init)] <- rnorm(
      sum(upper.tri(delta_init)),
      mean(dat2$effect_size),
      sd(dat2$effect_size)
    )
    list(delta = delta_init)
  }
  
  jags_fit <- jags(
    data              = data_list,
    inits             = init_fun,
    parameters.to.save = c("delta", "tau_delta", "tau_between"),
    model.file        = textConnection(model_string),
    n.chains          = n_chains,
    n.iter            = n_iter,
    n.burnin          = n_burnin
  )
  
  rhat <- jags_fit$BUGSoutput$summary[, "Rhat"]
  conv_flag <- !any(is.na(rhat)) && all(rhat < 1.05)
  
  if (!conv_flag) {
    warning("Rhat >= 1.05, may not have fully converged yet")
  }
  
  delta_mean <- jags_fit$BUGSoutput$mean$delta
  
  list(
    jags       = jags_fit,
    delta_mean = delta_mean,
    conv_ok    = conv_flag
  )
}


cat(">>> Run the main analysis BNMA...\n")

bnma_main <- run_bnma(data_raw, model_string)

jags_result_main  <- bnma_main$jags
delta_main_mean   <- bnma_main$delta_mean
saveRDS(jags_result_main, "F:/NMADATA/JAGS_result_main.rds")
write.csv(jags_result_main$BUGSoutput$summary,
          "F:/NMADATA/JAGS_result_main_summary.csv")
write.csv(delta_main_mean,
          "F:/NMADATA/JAGSdelta_main_mean.csv")

cat("Primary analysis completed\n")


cat(">>> start Leave-one-study-out ...\n")

study_ids <- sort(unique(data_raw$study_id))

control_trt <- 7

sens_list <- list()
effect_vs_con_all <- data.frame()

for (s in study_ids) {
  cat("  -> delete study_id =", s, " Restart BNMA...\n")
  
  dat_loo <- subset(data_raw, study_id != s)
  
  if (nrow(dat_loo) < 5) {
    warning(paste("delete study", s, "After deleting, the number of data rows is too few, so skip"))
    next
  }
  
  bnma_loo <- run_bnma(dat_loo, model_string,
                       n_chains = 3,
                       n_iter   = 40000,
                       n_burnin = 8000)
  
  delta_loo <- bnma_loo$delta_mean
  nt_loo    <- nrow(delta_loo)
  
  if (control_trt > nt_loo) {
    warning(paste0("Control Group Number ", control_trt,
                   " > nt_loo=", nt_loo,
                   "，Please check the control_trt settings"))
    next
  }
  
  eff_vec <- delta_loo[, control_trt] 
  
  df_eff <- data.frame(
    left_out_study = s,
    treatment      = 1:nt_loo,
    effect_vs_con  = eff_vec
  )
  effect_vs_con_all <- rbind(effect_vs_con_all, df_eff)
  
  rank_order <- order(eff_vec)  
  df_rank <- data.frame(
    left_out_study = s,
    rank           = 1:nt_loo,
    treatment      = rank_order,
    effect_vs_con  = eff_vec[rank_order]
  )
  
  sens_list[[paste0("drop_study_", s)]] <- list(
    jags        = bnma_loo$jags,
    delta_mean  = delta_loo,
    rank_table  = df_rank,
    conv_ok     = bnma_loo$conv_ok
  )
}

saveRDS(sens_list,
        "F:/NMADATA/JAGS_sensitivity_loo_list.rds")

write.csv(effect_vs_con_all,
          "F:/NMADATA/JAGS_sensitivity_loo_effect_vs_control.csv",
          row.names = FALSE)

cat("Leave-one-study-out done\n")
