# Supplementary material for: Comparing the sleep benefits of Nature-Based Interventions: Evidence from a Bayesian Network meta-analysis
Source: iScience. 2026 Mar 28;29(4):115513. doi: 10.1016/j.isci.2026.115513 (PMC13092758; doi:10.1016/j.isci.2026.115513)
Supplement: Data S1. Tables S1 and S2 and Data S1 and S2 [file mmc1.zip › 8Supplemental materials-R6/Table S1.csv]

study	treatment	mean	sd	n
ai_2022	PABI	6.92	4.1	12
ai_2022	CON	7.75	4.14	12
amiri_2019	ABI	2.37	0.48	15
amiri_2019	CON	4.8	1.37	15
chen_2009	PABI	3.34	3.01	62
chen_2009	CON	6.38	3.98	66
fan_2020	PABI	6.6	3.9	67
fan_2020	CON	9.3	4.7	72
karimi_2016	PABI	4.09	3.57	23
karimi_2016	CON	5.5	0.51	23
ma_2023	MBI	3.89	2.42	37
ma_2023	PABI	4.57	3.14	46
lamport_2023	RBI	5	1.62	29
lamport_2023	CON	4.9	2.15	29
li_2004	PABI	11.26	1.52	62
li_2004	CON	12.48	2.59	56
lilleihei_2015	OBI	5	2	39
lilleihei_2015	CON	6.7	2.5	40
nanthakwang_2020	ABI	4	2.31	30
nanthakwang_2020	CON	10.38	4.85	29
richards_2011	PABI	9.1	1.5	55
richards_2011	CON	9.5	1.8	47
west_2019	LBI	7.9	4.1	27
west_2019	CON	9.6	5.3	30
yeon_2022	MBI	15.05	8.67	22
yeon_2022	CON	19.24	7.95	25
