# Supplementary material for: Comparing the sleep benefits of Nature-Based Interventions: Evidence from a Bayesian Network meta-analysis
Source: iScience. 2026 Mar 28;29(4):115513. doi: 10.1016/j.isci.2026.115513 (PMC13092758; doi:10.1016/j.isci.2026.115513)
Supplement: Data S1. Tables S1 and S2 and Data S1 and S2 [file mmc1.zip › 8Supplemental materials-R6/Table S2.csv]

left_out_study	treatment	effect_vs_con
1	1	-0.534980192194758
1	2	-1.55733121505773
1	3	-0.368953011325862
1	4	0.0384588572825877
1	5	-0.570014265525521
1	6	-0.270087182476963
1	7	0
2	1	-0.478219800736698
2	2	-1.05211071417807
2	3	-0.316911028616934
2	4	0.0416261162761146
2	5	-0.494105710198526
2	6	-0.225284155128346
2	7	0
3	1	-0.427321092193594
3	2	-1.53786220160112
3	3	-0.366700901296361
3	4	0.048619358840498
3	5	-0.556134189134261
3	6	-0.256933731567563
3	7	0
4	1	-0.471494638351512
4	2	-1.5279539993315
4	3	-0.360737239310251
4	4	0.0370803535996432
4	5	-0.549753902363289
4	6	-0.255129930934512
4	7	0
5	1	-0.492040034282016
5	2	-1.53104280951426
5	3	-0.358086675909198
5	4	0.0375454403705666
5	5	-0.561582597013481
5	6	-0.255593458402597
5	7	0
6	1	-0.506661381879002
6	2	-1.61070193536466
6	3	-0.380393197404621
6	4	0.0327069078972722
6	5	-0.588329190388488
6	6	-0.278182657351051
6	7	0
7	1	-0.512193941750711
7	2	-1.61115855007921
7	3	-0.383267943676609
7	4	-0.00935852921223177
7	5	-0.592919611296019
7	6	-0.284880765406909
7	7	0
8	1	-0.47477389964461
8	2	-1.52322673951735
8	3	-0.346823545473928
8	4	0.0454399770209578
8	5	-0.544097858098395
8	6	-0.253323564353289
8	7	0
9	1	-0.509697678742066
9	2	-1.58182239314735
9	3	-0.379532991657039
9	4	0.0486018154080198
9	5	-0.0145010428928019
9	6	-0.264060421885838
9	7	0
10	1	-0.49183800186584
10	2	-1.38157289663699
10	3	-0.332068127743316
10	4	0.0375679703923612
10	5	-0.526922301214075
10	6	-0.255354962248307
10	7	0
11	1	-0.564607564058624
11	2	-1.56196066441475
11	3	-0.365702748146867
11	4	0.0547038480681033
11	5	-0.560926293250927
11	6	-0.273658154497552
11	7	0
12	1	-0.511062663528571
12	2	-1.6043406436873
12	3	-0.387936589442082
12	4	0.0414417517982133
12	5	-0.600560809914811
12	6	-0.0135013218927364
12	7	0
13	1	-0.506547034963686
13	2	-1.60889351857051
13	3	0.00347490995076998
13	4	0.0451398649331445
13	5	-0.594189961844694
13	6	-0.276787463304019
13	7	0
